# Supplementary material for: Less Fluctuation in Hemodynamics of the Wide-Awake Local Anesthesia No Tourniquet Technique Than General Anesthesia in Distal Radius Plating Surgery: A Prospective Case-Control Study
Source: J Clin Med. 2022 Feb 21;11(4):1123. doi: 10.3390/jcm11041123 (PMC8875852; doi:10.3390/jcm11041123)
Supplement: Supplementary file 1 [file jcm-11-01123-s001.zip]

Archive with 1 entries (1 files):
- jcm-1579069-supplementary.pdf
